# Supplementary material for: A dual-reporter system for investigating and optimizing protein translation and folding in E. coli
Source: Nat Commun. 2021 Oct 19;12:6093. doi: 10.1038/s41467-021-26337-1 (PMC8526717; doi:10.1038/s41467-021-26337-1)
Supplement: Supplementary file 4 — Source data [file 41467_2021_26337_MOESM4_ESM.zip]

Archive with 2 entries (2 files):
- Source data.xlsx
- __MACOSX/._Source data.xlsx
